# Supplementary material for: Epidemiology of nodding syndrome in the Greater Mundri area, South Sudan: Prevalence, spatial pattern and environmental risk factors
Source: PLoS Negl Trop Dis. 2022 Jul 28;16(7):e0010630. doi: 10.1371/journal.pntd.0010630 (PMC9362928; doi:10.1371/journal.pntd.0010630)
Supplement: S1 Questionnaire used for the study — (XLS) [file pntd.0010630.s002.xls]

## Sheet: survey
		type	name	qnum	qtext	label	hint	required	default	appearance	constraint	constraint_message	relevant	choice_filter	repeat_count	calculation
		start	start
		end	end
		username	username
		subscriberid	subscriberid
		note	display1_1			Section 1 - Respondent location and consent
		begin group	Section1		Section 1 - Respondent location and consent	Section 1 - Respondent location and consent
		select_one counties	loc_county	1.1	In which county is this household located?	1.1 In which county is this household located?	A household is defind a a single buildings or compound of building and huts occupied by a group of persons that share sleeping AND eating facilities	TRUE		horizontal
		select_one bomas	loc_boma	1.2	In which Boma is this household located?	1.2 In which Boma is this household located?	A household is defind a a single buildings or compound of building and huts occupied by a group of persons that share sleeping AND eating facilities	TRUE						county=${loc_county}
		geopoint	hh_gps	1.3	Collect the GPS coordinates of this household.	1.3 Collect the GPS coordinates of this household.	Move outside into the open air to increase satellite signal. Wait until the minimum accuracy indicated by ther device is maximum of 10 m.
		text	loc_locality	1.4	What is the name of the village or community of this household?	1.4 What is the name of the village or community of this household?
		integer	hh_id	1.5	Record the household ID	1.5 Record the household ID	Insert the household number taken from the household enumeration source document	TRUE			. > 0
		calculate	_hhidtxt			Household ID as text										if( string-length(string(${hh_id})) = 1 , concat("00",string(${hh_id})) , if(string-length(string(${hh_id})) = 2, concat("0", string(${hh_id})), string(${hh_id}) ))
		select_one respondent	hh_resp	1.6	Is an eligible respondent present at the household?	1.6 Is an eligible respondent present at the household?	An eligible respondent is a person between 18-65 years of age who is a main caretaker of the household.	TRUE
		integer	num_hh_members	1.7	How many people live in this household including yourself ?	1.7 How many people live in this household including yourself ?	The number of people living in a household is the total of permanent residents who have slept and eaten in a the households during the week preceding the survey (excluding non-permanent visitors or visiting associated familiy).				. > 0	The number of persons must be at least 1	${hh_resp} = 1
		select_one language	hh_language	1.8	What is the primary language of the respondent?	1.8 What is the primary language of the respondent?		TRUE					${hh_resp} = 1
		select_one agreement	hh_consent	1.9	Ask for consent to take part in the interview.	1.9 Ask for consent to take part in the interview.	Please explain the objective and consequences of participation to this survey to the respondent. Has the main caretaker of the family provided consent for the interview?	TRUE	2				${hh_resp} = 1	label != "unknown"
		acknowledge	acknowledge_test		Consent was given?	Consent was given?	Confirm that consent was given to conitue the questionairre survey.	TRUE					${hh_resp} = 1
		end group	Section1		Section 2 - Household members	Section 2 - Household members and medical history
		begin group	Section2		Section 2 - Household members	Section 2 - Household members and medical history							selected(${hh_consent} , "1") and ${hh_resp} = 1
		note	display2	2	Section 2 - Household members and medical history	The following questions will address each of the persons living in this household and their specific medical history in relation to Nodding Syndrome.
		begin repeat	pp												${num_hh_members}
		calculate	_hhppidtxt			Person position in household as text										if(string-length(position(..)) = 1, concat("0",string(position(..))), string(position(..)))
		calculate	_id		This person ID number is the following:											concat(${loc_boma},"-",${_hhidtxt}, "-",${_hhppidtxt})
		text	_name	2.2	What is the name of this person?	2.2 What is the name of this person?		TRUE
		integer	_age	2.3	What is the age of ${_name}?	2.3 What is the age of ${_name}?		TRUE
		select_one gender	_gender	2.4	What is the gender of ${_name}?	2.4 What is the gender of ${_name}?		TRUE
		note	display2_1	2.6	Clinical history of: ${_name}	2.6 Clinical history of: ${_name}	The following question will address the medical background of ${_name}
		select_one agreement	_ns	2.7	Does ${_name} have a history of nodding with no preceding medical condition?	2.7 Does ${_name} have a history of nodding with no preceding medical condition?		TRUE
		date	_ns_onset	2.8	What year did these symptoms of nodding start?	2.8 What year did these symptoms of nodding start?		TRUE		year			selected(${_ns} , "1")
		select_one agreement	_nsf	2.9	When ${_name} has a nodding event does he/she nod for 5-20 times per minute?	2.9 When ${_name} has a nodding event does he/she nod for 5-20 times per minute?							selected(${_ns} , "1")
		select_one agreement	_ep	2.1	Does ${_name} have a history of repeated generalized convulsions?	2.1 Does ${_name} have a history of repeated generalized convulsions?		TRUE
		integer	_freq	2.11	How many fits did ${_name} experience over the last 24 hours	2.11 How many fits did ${_name} experience over the last 24 hours							selected(${_ep} , "1")
		select_one agreement	_eat	2.12	In ${_name} , is nodding triggred by eating?	2.12 In ${_name} , is nodding triggred by eating?		TRUE					selected(${_ns} , "1")
		select_one agreement	_temp	2.13	In ${_name} , is nodding triggred by sudden change of temperature?	2.13 In ${_name} , is nodding triggred by sudden change of temperature?		TRUE					selected(${_ns} , "1")
		select_one agreement	_dsex	2.14	Does ${_name} show a deleyed sexual development?	2.14 Does ${_name} show a deleyed sexual development?		TRUE					selected(${_ns} , "1")
		select_one agreement	_stunt	2.15	Does ${_name} show clear signs of stunted growth (low length for age)?	2.15 Does ${_name} show clear signs of stunted growth (low length for age)?		TRUE
		select_one agreement	_waste	2.16	Does ${_name} show clear signs of wasted growth (low weight for height)?	2.16 Does ${_name} show clear signs of wasted growth (low weight for height)?		TRUE
		select_one agreement	_psych	2.17	Does ${_name} show signs of a psychiatric disorder?	2.17 Does ${_name} show signs of a psychiatric disorder?		TRUE
		select_one agreement	_absc	2.18	Does ${_name} experience moments of absence (non-responsive)?	2.18 Does ${_name} experience moments of absence (non-responsive)?		TRUE
		calculate	_nsymp	2.19	Number of secundary symptoms	2.19 Number of secundary symptoms										if(${_eat} ="1",1,0) + if(${_temp} ="1",1,0) + if(${_dsex} ="1",1,0) + if(${_psych} ="1",1,0) + if(${_absc} ="1",1,0) + if(${_stunt} ="1" or ${_waste} ="1",1,0)
		calculate	_nscase	2.2	${_name} is a probable Nodding case.	2.2 ${_name} is a probable Nodding case.										if( (${_ns} = "1" and ${_nsymp} > 0) or (${_ep} = "1" and ${_nsymp} >1) , 1, 0)
		calculate	_nscase_cc	2.21	${_name} is a probable Nodding case eligible for inclusion in the case-control study	2.21 ${_name} is a probable Nodding case eligible for inclusion in the case-control study										if((${_nscase} = 1 and ${_age} > 2 and ${_age}<19), 1, 0)
		end repeat
		end group	section2
		calculate	nocases						0							sum(${_nscase})
		calculate	nocccases						0							sum(${_nscase_cc})
		begin repeat	_controls												${num_hh_members}
		calculate	_hcontrol		This is a eligible household control				0							if( ${nocccases} > 0 and indexed-repeat(${_age}, ${pp}, position(..)) > 2 and indexed-repeat(${_age}, ${pp}, position(..)) < 19 and indexed-repeat(${_nscase}, ${pp}, position(..)) = 0 , 1, 0)
		calculate	_vcontrol		This is a eligible village control				0							if( ${nocases} = 0 and indexed-repeat(${_age}, ${pp}, position(..)) > 2 and indexed-repeat(${_age}, ${pp}, position(..)) < 19 and indexed-repeat(${_nscase}, ${pp}, position(..)) = 0 , 1, 0)
		end repeat
		begin group	Section3		Section 3 - Case and control conditions	Section 3 - Case and control conditions							${nocccases} > 0 or sum(${_hcontrol}) >0 or sum(${_vcontrol}) >0
		note	display3			Section 3 - Case and control conditions
		begin repeat	_cc_consent		Household members cases and controls										${num_hh_members}
		calculate	_cc_id		ID	ID										indexed-repeat(${_id}, ${pp},position(..))
		calculate	_cc_name		Name	Name										indexed-repeat(${_name}, ${pp},position(..))
		select_one agreement	_cc_case	3.1	${_cc_name} is eligible to participate in the case-control study as a Nodding syndrom CASE. Please ask for consent based on consents form XX	3.1 ${_cc_name} is eligible to participate in the case-control study as a Nodding syndrom CASE. Please ask for consent based on consents form XX		TRUE					indexed-repeat(${_nscase_cc},${pp}, position(..)) = 1
		select_one agreement	_cc_hhcontr	3.2	${_cc_name} is eligible to participate in the case-control study as a HOUSEHOLD CONTROL. Please ask for consent based on consents form XX	3.2 ${_cc_name} is eligible to participate in the case-control study as a HOUSEHOLD CONTROL. Please ask for consent based on consents form XX		TRUE					indexed-repeat(${_hcontrol}, ${_controls},position(..)) = 1
		select_one agreement	_cc_vcontrol	3.3	${_cc_name} is eligible to participate in the case-control study as a COMMUNITY CONTROL. Please list this persons name and personal ID on the eligble village controls source form and inform the caretaker you might return with additional requests at a later stage.	3.3 ${_cc_name} is eligible to participate in the case-control study as a COMMUNITY CONTROL. Please list this persons name and personal ID on the eligble village controls source form and inform the caretaker you might return with additional requests at a later stage.		TRUE					indexed-repeat(${_vcontrol}, ${_controls},position(..)) = 1
		begin group	_cc_quest		Case control questions	Case control questions							selected(${_cc_case}, "1") or selected(${_cc_hhcontr}, "1") or selected(${_cc_vcontrol}, "1")
		calculate	_ccphrase			Phrase for follow up questions										if(${_cc_case} = "1", concat("before NS started, did ", ${_cc_name}), concat("Currently, does ", " ",${_cc_name}))
		begin group	food_game		${_ccphrase} consume any of the following bushmeat recently or before becomig affected by NS	${_ccphrase} consume any of the following bushmeat recently or before becomig affected by NS	For a suspect case of Nodding syndrome it is important to determine whether this was done at the time when symptoms started.			table-list
		select_one agreement	_monkey	3.3	monkey	3.3 monkey
		select_one agreement	_baboon	3.4	baboon	3.4 baboon
		select_one agreement	_elephant	3.5	elephant	3.5 elephant
		select_one agreement	_antilopes	3.6	antilopes	3.6 antilopes
		select_one agreement	_buffalows	3.7	buffalows	3.7 buffalows
		select_one agreement	_squirrels	3.8	squirrels	3.8 squirrels
		select_one agreement	_bats	3.9	bats	3.9 bats
		select_one agreement	_rats	3.1	rats	3.10 rats
		end group
		begin group	river_exp		${_ccphrase}, spend time at the river for the following activities?	${_ccphrase} spend time at the river for the following activities?	For a suspect case of Nodding syndrome it is important to determine whether this was done at the time when symptoms started.			table-list
		select_one agreement	_swimming	3.11	swimming	3.11 swimming
		select_one agreement	_fishing	3.12	fishing	3.12 fishing
		select_one agreement	_bathing	3.13	bathing	3.13 bathing
		select_one agreement	_washing	3.14	washing	3.14 washing
		select_one agreement	_playing	3.15	playing	3.15 playing
		select_one agreement	_rivexpother	3.16	other	3.16 other
		text	_namely	3.17	other namely:	3.17 other namely:							selected(${_rivexpother}, "1")
		end group
		begin group	river_time		During which part of the day ${_ccphrase} spend time at the river	During which part of the day ${_ccphrase} spend time at the river	For a suspect case of Nodding syndrome it is important to determine whether this was done at the time when symptoms started.			table-list
		select_multiple timeDay	_timeswim	3.18	swimming	3.18 swimming							selected(${_swimming}, "1")
		select_multiple timeDay	_timefish	3.19	fishing	3.19 fishing							selected(${_fishing}, "1")
		select_multiple timeDay	_timebath	3.2	bathing	3.20 bathing							selected(${_bathing}, "1")
		select_multiple timeDay	_timewash	3.21	washing	3.21 washing							selected(${_washing}, "1")
		select_multiple timeDay	_timeplay	3.22	playing	3.22 playing							selected(${_playing}, "1")
		select_multiple timeDay	_timeother	3.23	other namely:	3.23 other namely:							selected(${_rivexpother}, "1")
		end group
		begin group	contact			Contact with NS affected children
		select_one agreement	_nscontact	3.24	${_ccphrase} come into contact with any other child affected with NS?	3.24 ${_ccphrase} come into contact with any other child affected with NS?
		select_multiple contact_location	_nscontact_loc	3.25	Where does this contact take place?	3.25 Where does this contact take place?							selected(${_nscontact}, "1")
		select_one agreement	_nscontact_prevent	3.26	Do you activily try to prevent contact between your child and children affected by NS?	3.26 Do you activily try to prevent contact between your child and children affected by NS?
		select_one agreement	_nscontact_nsprevent	3.27	Do you activily try to prevent contact between your child and other healthy children?	3.27 Do you activily try to prevent contact between your child and other healthy children?							selected(${_cc_case}, "1")
		end group
		begin group	school			School going behavior	For a suspect case of Nodding syndrome it is important to determine whether this was done at the time when symptoms started.
		select_one agreement	_schl_attend	3.28	${_ccphrase} go to school?	3.28 ${_ccphrase} go to school?
		integer	_schl_start	3.29	At what age did ${_cc_name} start school?	3.29 At what age did ${_cc_name} start school?	Give age in years
		select_one agreement	_schl_drop	3.3	Did ${_cc_name} drop out of school?	3.3 Did ${_cc_name} drop out of school?
		select_one school_drop	_schl_dropreason	3.31	What was the reason for droppping out of school?	3.31 What was the reason for droppping out of school?							selected(${_schl_drop}, "1")
		text	_schl_dropother	3.32	The reason for droping out of school was:	3.32 The reason for droping out of school was:							selected(${_schl_dropreason}, "5")
		end group
		begin group	sleeping			Sleeping arrangements	For a suspect case of Nodding syndrome it is important to determine whether this was done at the time when symptoms started.
		select_one agreement	_sleep_chld	3.33	Does this child currently or in the past share a bedroom with other children	3.33 Does this child currently or in the past share a bedroom with other children
		select_one agreement	_sleep_adlts	3.34	Does this child currently or in the past share a bedroom with adults	3.34 Does this child currently or in the past share a bedroom with adults
		select_one agreement	_sleep_ns	3.35	Does this child currently or in the past share a bedroom with children affectd with NS	3.35 Does this child currently or in the past share a bedroom with children affectd with NS	To determine whether another child is affected by NS it should be the caretaker to assess this.
		select_one agreement	_sleep_nshealthy	3.36	${_ccphrase} sleep together with other children affected with NS?	3.36 ${_ccphrase} sleep together with other children affected with NS?							selected(${_cc_case}, "1")
		end group
		begin group	eating			Eating rrangements	For a suspect case of Nodding syndrome it is important to determine whether this was done at the time when symptoms started.
		select_one agreement	_eat_NS	3.37	Does this child currently or in the past eat together with other children affected with NS?	3.37 Does this child currently or in the past eat together with other children affected with NS?
		select_one agreement	_eat_utens	3.38	Does this child currently or in the past share eating utensils with children affected with NS?	3.38 Does this child currently or in the past share eating utensils with children affected with NS?
		select_one agreement	_eat_ns_ns	3.4	${_ccphrase} eat together with other children affected with NS?	3.4 ${_ccphrase} eat together with other children affected with NS?							selected(${_cc_case}, "1")
		select_one agreement	_eatr_ns_utens	3.41	${_ccphrase} share eating utensils with other children affected with NS?	3.41 ${_ccphrase} share eating utensils with other children affected with NS?							selected(${_cc_case}, "1")
		end group
		begin group	medication			Use of medication for NS							selected(${_cc_case}, "1")
		select_one agreement	_medication	3.42	Have you tried using medication to treat the Nodding Syndrome?	3.42 Have you tried using medication to treat the Nodding Syndrome?
		select_multiple treatment	_treatment	3.43	Have your tried one or more of the following types of treatment?:	3.43 Have your tried one or more of the following types of treatment?:							selected(${_medication}, "4")
		text	_treatmentOther	3.44	${_ccphrase} eat together with other children affected with NS?	3.44 ${_ccphrase} eat together with other children affected with NS?							selected(${_treatment}, "4")
		end group
		text	_prevention	3.45	What measures have you taken to prevent the spread of NS to this or other children?	3.45 What measures have you taken to prevent the spread of NS to this or other children?	Try to capture key elements of perevention fro example (medicine, isolation, diet, etc)
		end group				case control questions
		end repeat
		end group	Section3
		begin group	Section4		Section 4 - Household conditions	Section 4 - Household conditions							selected(${hh_consent} , "1") and ${hh_resp} = 1
		note	display4			Section 4 - Household conditions
		begin group	hh_res		History of residence		The following questions address the recent history of recidence including displacements and recent movements of the members of this household
		select_one agreement	_mov	4.1	Have the children in this household lived somewhere else over the last 10 years?	4.1 Have the children in this household lived somewhere else over the last 10 years?		TRUE
		text	_mun	4.2	Where did you and the children live before you arrived here?	4.2 Where did you and the children live before you arrived here?	Note the loction name as (country; province; village)	TRUE					selected(${_mov} , "1")
		select_one agreement	_prevloc	4.3	Did you move there because you were fleeing from internal conflict ?	4.3 Where did you and the children live before you arrived here?		TRUE					selected(${_mov} , "1")
		select_one agreement	_idp	4.4	Was your previous location of residence a refugee camp?	4.4 Was your previous location of residence a refugee camp?		TRUE
		integer	_prevloctime	4.5	How long did the children live there?	4.5 How long did the children live there?	Record the duration in full years. Enter 0 if less than a year.	TRUE					selected(${_mov} , "1")
		select_one agreement	_displaced	4.6	Before you moved to ${_mun}, did you live here as well?	4.6 Did you move there because you were fleeing from internal conflict ?		TRUE					selected(${_mov} , "1")
		date	_mun_arrival	4.7	When did you arrive here?	4.7 When did you arrive here?		TRUE		month-year			selected(${_mov} , "1")
		end group
		begin group	ses		Household socio-economic-status	These questions relate to the social and economic situation of the houshold
		select_one livelihood	_liv	4.8	Livelihood	What is the main source of income of the family?		TRUE		table-list
		select_multiple assets	_ass	4.9	Assets	Which of the following items do you and your family own?		TRUE		table-list
		end group
		note	display4_1			This is the 5th housefhold in a row. The respondent will be asked additional questions regarding daily live which might cause exposures to environmental risk factors							${hh_id} div 5 = int(${hh_id} div 5)
		note	display4_2			This houshold has a child possibly affected with Nodding syndrome. The respondent will be asked additional questions regarding daily live which might cause exposures to environmental risk factors							${nocccases}>0
		begin group	hh			Household exposure and condition	These additional questions relate to possible risk factors the household is experiencing						(${hh_id} div 5 = int(${hh_id} div 5)) or ${nocccases}>0
		begin group	water_exposures		Water Exposures	Water Exposures	What are the main sources of water use in this household used for?
		select_multiple water	_drnk	4.9	Drinking	4.9 Drinking	What are the main sources of water use in this household used for drinking?
		select_multiple water	_cook	4.1	Cooking	4.10 Cooking	What are the main sources of water use in this household used for cooking?
		select_multiple water	_hndw	4.11	Hand Washing	4.11 Hand Washing	What are the main sources of water use in this household used for hand washing?
		select_multiple water	_bath	4.12	Bathing	4.12 Bathing	What are the main sources of water use in this household used for bathing?
		end group
		begin group	water_location		Water Sources	Where are each of the following water sources located?
		select_one water_source	_pipe	4.13	piped water	4.13 piped water
		select_one water_source	_pump	4.14	water pump	4.14 water pump
		select_one water_source	_wll	4.15	dug well	4.15 dug well
		select_one water_source	_spr	4.16	water from spring	4.16 water from spring
		select_one water_source	_rain	4.17	rainwater	4.17 rainwater
		select_one water_source	_riv	4.18	river	4.18 river
		select_one water_source	_pnd	4.19	pond	4.19 pond
		select_one water_source	_chn	4.2	irrigation channel	4.20 irrigation channel
		end group
		integer	wtr_tt	4.21	How long does it take to go there to nearest natural water source in minutes?	4.21 How long does it take to go there to nearest natural water source in minutes?
		begin group	_anm_exp		Animal Exposures	Do the following animals live around this household?				table-list
		select_one zoonotic	_cws	4.22	Cows	4.22 Cows
		select_one zoonotic	_gts	4.23	Goats	4.23 Goats
		select_one zoonotic	_cts	4.24	Cats	4.24 Cats
		select_one zoonotic	_dgs	4.25	Dogs	4.25 Dogs
		select_one zoonotic	_dcks	4.26	Ducks	4.26 Ducks
		select_one zoonotic	_pgs	4.27	Pigs	4.27 Pigs
		select_one zoonotic	_gfwl	4.28	Guinnuea fowl	4.28 Guinnuea fowl
		end group
		select_one agreement	_irs	4.29	Has your house ever been sprayed with insecticide for malaria prevention by spraying by health authorities?	4.29 Has your house ever been sprayed with insecticide for malaria prevention by spraying by health authorities?
		begin repeat	heath_care			Household members health seeking behavior									${num_hh_members}
		calculate	_hsbname		Name											indexed-repeat(${_name}, ${pp},position(..))
		select_one agreement	_care	4.3	Has ${_hsbname} needed to attend a health care provider over the last year?	4.30 Has ${_hsbname} needed to attend a health care provider over the last year?
		string	_reason	4.31	What was the reason ${_hsbname} sought healthcare	4.31 What was the reason ${_hsbname} sought healthcare							selected(${_care} , "1")
		date	_time	4.32	When was the last time ${_hsbname} sought healthcare	4.32 When was the last time ${_hsbname} sought healthcare				month-year			selected(${_care} , "1")
		select_one healthcare	_prov	4.33	Where did ${_hsbname} seek healthcare?	4.33 Where did ${_hsbname} seek healthcare?							selected(${_care} , "1")
		end repeat
		select_one agreement	_onch	4.34	Has this household been part of an ochocerciasis control program?	4.34 Has this household been part of an ochocerciasis control program?
		date	_onc_start	4.35	In which year did the program start providing treatment to members of this household?	4.35 In which year did the program start providing treatment to members of this household?				month-year			selected(${_onch}, "1")
		date	_onc_end	4.36	In which year did the program end providing treatment to members of this household?	4.36 In which year did the program end providing treatment to members of this household?				month-year	.>= date(${_onc_start})		selected(${_onch}, "1")
		integer	_onc_no	4.37	During this period, how many times did you receice treatment?	4.37 During this period, how many times did you receice treatment?							selected(${_onch}, "1")
		begin repeat	pp_oncho			Household members onchocerciasis treatment				table-list			selected(${_onch}, "1")		${num_hh_members}
		calculate	_pponcname		Name											indexed-repeat(${_name}, ${pp},position(..))
		select_one agreement	_pp_ivmc	4.38	Did ${_pponcname} receive ttreatment with ivermectine?	4.38 Did ${_pponcname} receive ttreatment with ivermectine?
		integer	_pp_ivmcNo	4.39	During this period, how many times did ${_pponcname} receice treatment?	4.39 During this period, how many times did ${_pponcname} receice treatment?							selected(${_pp_ivmc}, "1")
		end repeat
		end group	household
		end group	Section4
		begin group	hh_noconsent		End of survey. Thank you for your cooperation.								selected(${hh_consent} , "2") or ${hh_resp} != 1
		integer	hh_noconsent	5	The head of the household did not consent to participate in this field study and will therefore not provide information on the medical history of the inhabitants of this household	The head of the household did not consent to participate in this field study and will therefore not provide information on the medical history of the inhabitants of this household										if(${hh_consent} = "2", 1,0)
		end group

## Sheet: choices
list name	name	label	county
agreement	1	Yes
agreement	2	No
agreement	99	Unknown
respondent	1	Eligible respondent present
respondent	2	No eligible person present
respondent	3	No person present
respondent	4	Not occupied
counties	west_mundri	Mundri West
counties	east_mundri	Mundri East
bomas	bua	Buagye\ Buagyi	east_mundri
bomas	dos	Dosoh\ Dosho	east_mundri
bomas	jub	Jubani	east_mundri
bomas	kas	Kasiko	east_mundri
bomas	ked	Kediba	east_mundri
bomas	lak	Lakamadi\ Lokamadi	east_mundri
bomas	lan	Lanyi	east_mundri
bomas	loz	Lozoh	east_mundri
bomas	lui	Lui	east_mundri
bomas	lye	Iyeba	east_mundri
bomas	lyg	Iyge	east_mundri
bomas	mad	Madungama\ Mudu Ngama	east_mundri
bomas	mar	Mariba\ Maliba	east_mundri
bomas	mid	Mideh	east_mundri
bomas	min	Minga	east_mundri
bomas	mov	Movo	east_mundri
bomas	wan	Wandi	east_mundri
bomas	wir	Wiroh	east_mundri
bomas	wit	Witto	east_mundri
bomas	ama	Amadi	west_mundri
bomas	ban	Bangolo	west_mundri
bomas	bar	Bari	west_mundri
bomas	bit	Bitti	west_mundri
bomas	dik	Diko\ Torewandi	west_mundri
bomas	gul	Gulu	west_mundri
bomas	kar	Karika	west_mundri
bomas	kot	Kotobi	west_mundri
bomas	kul	Kulundu	west_mundri
bomas	led	Ledingwa\ Ladingwa	west_mundri
bomas	mba	Mbara	west_mundri
bomas	med	Medewu	west_mundri
bomas	mun	Mundri	west_mundri
gender	1	Male
gender	2	Female
language	1	Jeu Beli
language	2	Moro
language	3	Moro Kodo
language	4	Moro Wira
language	5	Moro Andri
timeDay	1	morning
timeDay	2	afternoon
timeDay	3	evening
timeDay	4	night
contact_location	1	In the village
contact_location	2	In the family
contact_location	3	At school
contact_location	4	At work
school_drop	1	Nodding Syndrome
school_drop	2	Other Illness
school_drop	3	Could not pay for school costs
school_drop	4	Child needed to work
school_drop	5	Other namely:
treatment	1	Prescribed by a doctor
treatment	2	Traditional medicine
treatment	3	Self-medication
treatment	4	Other namely:
water	1	piped
water	2	waterpump
water	3	well
water	4	spring
water	5	rain
water	6	river
water	7	pond
water	8	irrigation
water	9	tanker
water	10	bottle
water_source	1	Own dwelling
water_source	2	Within the compound
water_source	3	other
zoonotic	1	Present
zoonotic	2	Not present
ses	1	Agriculture
ses	2	Fishing
ses	3	Livestock
ses	4	Entrepreneur
ses	5	other
livelihood	1	agriculture
livelihood	2	fishing
livelihood	3	livestock
livelihood	4	entrepreneur
assets	1	poultry
assets	2	goat
assets	3	sheep
assets	4	mobile phone
assets	5	motor
assets	6	bicycle
assets	7	car
healthcare	1	traditional healer
healthcare	2	healthworker
healthcare	3	clinic
healthcare	4	hospital

## Sheet: settings
form_title	form_id	instance_name
Mundri NS epidemiological survey	MUN_2016	concat(${loc_boma},"-", ${_hhidtxt}, "-",${start})

## Sheet: LOG
31-March	Deleted section on deceased persons
